# Supplementary material for: Printed Multilayer Piezoelectric Transducers on Paper for Haptic Feedback and Dual Touch-Sound Sensation
Source: Sensors (Basel). 2022 May 17;22(10):3796. doi: 10.3390/s22103796 (PMC9147910; doi:10.3390/s22103796)
Supplement: Supplementary file 1 [file sensors-22-03796-s001.zip]

Archive with 1 entries (1 files):
- sensors-1692933-supplementary.pdf
